# Supplementary material for: Biosynthesis of Long-Chain Polyunsaturated Fatty Acids in Marine Gammarids: Molecular Cloning and Functional Characterisation of Three Fatty Acyl Elongases
Source: Mar Drugs. 2021 Apr 16;19(4):226. doi: 10.3390/md19040226 (PMC8073319; doi:10.3390/md19040226)
Supplement: Supplementary file 1 [file marinedrugs-19-00226-s001.zip]

Archive with 1 entries (1 files):
- marinedrugs-1152074-supplementary.pdf
